# Supplementary material for: The FIGO ovulatory disorders classification system
Source: Int J Gynaecol Obstet. 2022 Aug 19;159(1):1–20. doi: 10.1002/ijgo.14331 (PMC10086853; doi:10.1002/ijgo.14331)
Supplement: Supplementary file 1 — Supplementary Table 1. Linking Delphi rounds to HyPO‐P components. [file IJGO-159-1-s001.xlsx]

## Sheet: HY-PPO Ver 3.0 August 22, 2021
Round 1		Round 2		Round 3		Round 4		Primary	Secondary	Tertiary
Covered?	Question #	Covered?	Question #	Covered?	Question #	Covered?	Question #
Not Asked		Yes	4	Not Asked		Not Asked		Hypothalamic	Genetic	Kallman's
Not Asked		Yes	4	Not Asked		Not Asked				Gene mutations
Not Asked		Yes	4	Not Asked		Not Asked				Other
Not Asked		Yes	10	Not Asked		Not Asked			Autoimmune
Yes	22, 23, 24	Not Asked		Not Asked		Not Asked			Iatrogenic	Pharmacological
Not Asked		Yes	5	Not Asked		Not Asked				Radiation
Not Asked		Yes	5	Not Asked		Not Asked				Surgery
Not Asked		Yes	6	Not Asked		Not Asked			Neoplasm	Craniophyringioma
Not Asked		Yes	6	Not Asked		Not Asked				Glioma
Not Asked		Yes	6	Not Asked		Not Asked				Other
Not Asked		Yes	16	Not Asked		Not Asked			Functional	Pubertal or Constitutional delay
Yes	26	Not Asked		Not Asked		Not Asked				Stess
Yes	28, 29, 30, 31	Not Asked		Not Asked		Not Asked				Weight-related
Yes	27	Not Asked		Not Asked		Not Asked				Exercise
Not Asked		Yes	17	Yes	2, 3	Yes	3		Infectious/Inflammatory	Sarcoid
Not Asked		Yes	17	Yes	2, 3	Yes	2			TB
Not Asked		Yes	17	Yes	2, 3	Yes	2, 3			Other
Not Asked		Yes	20	Not Asked		Not Asked			Trauma and Vascular	Head injury
Not Asked		Yes	18	Not Asked		Not Asked			Physiological	Pregnancy
Not Asked		Yes	18	Not Asked		Not Asked				Breast feeding
Not Asked		Yes	18	Not Asked		Not Asked				Other
Yes	15	Not Asked		Not Asked		Not Asked			Idiopathic
Yes	25	Not Asked		Not Asked		Not Asked			Endocrine	Thyroid dysfunction
Yes	25	Not Asked		Not Asked		Not Asked				Hyperandrogenism (not PCOS)
Yes	25	Not Asked		Not Asked		Not Asked				Cushings
Yes	25	Not Asked		Not Asked		Not Asked				Other
Not Asked		Yes	8	Not Asked		Not Asked		Pituitary	Genetic	Hypopituitarism
Not Asked		Yes	4	Not Asked		Not Asked				Receptor polymorphisms
Not Asked		Yes	4	Not Asked		Not Asked				Other
Not Asked		Yes	10	Not Asked		Not Asked			Autoimmune
Yes	22, 23, 24	Not Asked		Not Asked		Not Asked			Iatrogenic	Pharmacological
Not Asked		Yes	5	Not Asked		Not Asked				Radiation
Not Asked		Yes	5	Not Asked		Not Asked				Surgery
Not Asked		Yes	5	Not Asked		Not Asked				Other
Not Asked		Yes	6	Not Asked		Not Asked			Neoplasm	Endocrine secreting (functioning)
Not Asked		Yes	6	Not Asked		Not Asked				Non-endocrine secreting (non-functioning)
Not Asked		Yes	19	Not Asked		Not Asked			Functional	Absent LH Surge
Not Asked		Yes	17	Yes	2, 3	Yes	3		Infectious/Inflammatory	Sarcoid
Not Asked		Yes	17	Yes	2, 3	Yes	2			TB
Not Asked		Yes	17	Yes	2, 3	Yes	2, 3			Other
Not Asked		Yes	20	Not Asked		Not Asked			Trauma and Vascular	Infarction (Sheehan's)
Not Asked		Yes	20	Not Asked		Not Asked				CVA
Not Asked		Yes	20	Not Asked		Not Asked				Head injury
Not Asked		Yes	20	Not Asked		Not Asked				Other
Not Asked		Yes	18	Not Asked		Not Asked			Physiological	Hyperprolactinemia (pregnancy, breast feeding)
Yes	15	Not Asked		Not Asked		Not Asked			Idiopathic
Yes	25	Not Asked		Not Asked		Not Asked			Endocrine	Hyperprolactinemia
Yes	25	Not Asked		Not Asked		Not Asked				Hypothyroidism
Not Asked		Yes	9	Not Asked		Not Asked		Ovarian	Genetic	Turner syndrome including mosaics
Not Asked		Yes	9	Not Asked		Not Asked				Other gonadal dysgenesis
Not Asked		Yes	10	Not Asked		Not Asked			Autoimmune	Anti-ovarian
Not Asked		Yes	10	Not Asked		Not Asked				Autoimmune polyglandular
Not Asked		Yes	10	Not Asked		Not Asked				Other
Yes	22, 23, 24	Yes	11	Not Asked		Not Asked			Iatrogenic	Pharmacological
Not Asked		Yes	11	Not Asked		Not Asked				Radiation
Not Asked		Yes	11	Not Asked		Not Asked				Surgical
Not Asked		Yes	12	Not Asked		Not Asked				Vascular
Not Asked		Yes	13	Yes	1	Yes	1		Neoplasm	Benign
Not Asked		Yes	13	Yes	1	Yes	1			Malignant; primary or secondary
Yes	36	Yes	14	Not Asked		Not Asked			Functional	Luteinzed unruptured follicle (LUF)
No	34	Yes	21	Yes	4	Not Asked				Luteal out of phase (LOOP)
Not Asked		Not Asked		Not Asked		Not Asked				Other
Not Asked		Yes	17	Yes	2, 3	Yes	2		Infectious/Inflammatory	Bacterial
Not Asked		Yes	17	Yes	2, 3	Yes	2			Viral
Not Asked		Yes	17	Yes	2, 3	Yes	2, 3			Other
Not Asked		Yes	20	Not Asked		Not Asked			Trauma and Vascular	Surgical (which is iatrogenic)
Not Asked		Yes	22	Yes	5	Yes	4		Physiological	Menopause
Yes	15, 37	Not Asked		Not Asked		Not Asked			Idiopathic	Idiopathic (premature) ovarian failure
Not Asked		Not Asked		Not Asked		Not Asked			Endocrine
Yes	32	Yes	7	Not Asked		Not Asked		PCOS	Refer to ESHRE/ASRM system for guidance	Defined by Rotterdam criteria - 2 of 3 (1. menstrual cycle disturbance - either amenorrhea or infrequent or irregular bleeding; 2. Hyperandrogenism; 3. Polycystic ovaries)
										Heterogenous condition; number of phenotypes and ethnic variation
										Multifactorial with different etiologies and hypotheses about pathogenesis and genetics
										For adolescents with features of PCOS but who do not meet diagnostic criteria, an "increased risk" category could be considered with reassessment advised at or before full reproductive maturity (8 years post menarche)

## Sheet: Lists
	Round 1
	Select
	Yes
	No
	Not Asked
