# Supplementary material for: The FIGO ovulatory disorders classification system
Source: Int J Gynaecol Obstet. 2022 Aug 19;159(1):1–20. doi: 10.1002/ijgo.14331 (PMC10086853; doi:10.1002/ijgo.14331)
Supplement: Supplementary file 2 — Appendix S1: Supporting information [file IJGO-159-1-s002.zip]

Archive with 3 entries (3 files):
- Ovulatory Disorders for Patients_English.pdf
- Trastornos ovulatorios para pacientes_Spanish.pdf
- Troubles ovulatoires pour les patients_French.pdf
